# Supplementary material for: Effects of Different Fertilizer Treatments, Environment and Varieties on the Yield-, Grain-, Flour-, and Dough-Related Traits and Cookie Quality of Weak-Gluten Wheat
Source: Plants (Basel). 2022 Dec 4;11(23):3370. doi: 10.3390/plants11233370 (PMC9738188; doi:10.3390/plants11233370)
Supplement: Supplementary file 1 [file plants-11-03370-s001.zip]

Archive with 1 entries (1 files):
- plants-2039485-supplementary.pdf
